# Supplementary material for: A Systematic Review on the Impact of Vaccination for Respiratory Disease on Antibody Titer Responses, Health, and Performance in Beef and Dairy Cattle
Source: Vet Sci. 2024 Nov 27;11(12):599. doi: 10.3390/vetsci11120599 (PMC11680273; doi:10.3390/vetsci11120599)
Supplement: Supplementary file 1 [file vetsci-11-00599-s001.zip › Supplemental Table S1.xlsx]

## Sheet: ALL
Table S1 Characteristics of studies included in the systematic review of the impact of respiratory vaccination on antibody titers, health and performance of beef and dairy cattle.
Study, Year	Country	Animal Type	Production Stage	BRD Vaccine Type	Commercial Vaccine Name	Control Used	Total N
Caldwell et al., 2010	USA	Beef	Background/Feeder	Killed	Alpha 7 Elite 9-HS	-	238
Cortese et al., 2020	USA	Beef	Background/Feeder	MLV Bacteroid/Toxin	Pyramid 5 TriVib 5L Inforce 3 Ultrabac 8 One Shot BVD	-	75
Kegley et al., 2012	USA	Beef	Background/Feeder	MLV Bacteroid/Toxin	Bovi-Shield Gold 5 Covexin 8	-	288
Moriel et al., 2015	USA	Beef	Background/Feeder	MLV Bacteroid/Toxin	Bovi-Shield Gold 5 Bovi-Shield One Shot Ultrabac 7	-	36
Vandonkersgoed et al., 1994	CAN	Beef	Background/Feeder	MLV Bacteroid/Toxin	Somnu star Ph BRSV (Bayvet; Etovicoke, Ontario)	Negative	91
Walz et al., 2017	USA	Beef	Background/Feeder	MLV	Inforce 3 Bovi-Shield Gold 5	-	20
Vandonkersgoed et al., 1990	CAN	Beef	Bulls, Weaned Calves, Yearling Cattle	MLV Killed Bacteroid/Toxin	IBR-PI3/Somnugen BRSV Vac Pioneer Hi-bred Limited Clostri-Bac 7 Presponse Coopers IBR-PI3	-	8401
Drunen Littel-van den Hurk et al., 2001	CAN	Beef	Challenge Study	MLV Bacteroid/Toxin	BarVac 3/Somnugen	Negative	40
Ellis et al., 2005	USA	Beef	Challenge Study	MLV	Reliant 4	Negative	60
Ellis et al., 2009	CAN	Beef	Challenge Study	MLV	Bovi-Shield Gold 5	Other	63
Ellis et al., 2018	CAN	Beef	Challenge Study	MLV Killed	Inforce 3 Bovi-Shield Gold FP Triangle 5	Positive	20
Fairbanks et al.,2004	USA	Beef	Challenge Study	MLV	Express 5	Negative	43
Hill et al., 2019	CAN	Beef	Challenge Study	MLV	Vista 5 SQ	Negative	90
Hunsaker et al., 1999	USA	Beef	Challenge Study	MLV	Bovine Rhinotracheitis Vaccine, Sanofi Animal Health Nasalgen IP	Negative	40
Purtle et al., 2016	USA	Beef	Challenge Study	MLV	Vista Once SQ	Negative	114
Talens et al., 1989	USA	Beef	Challenge Study	MLV Bacteroid/Toxin	CattleMaster 4 + L5	Negative	35
Toaff-Rosenstein et al., 2016	USA	Beef	Challenge Study	MLV Killed	Somubac Moraxella bovis (Addision Biological Lab.) Bovi-Shield Gold	Other	40
Xue et al., 2011	USA	Beef	Challenge Study	MLV	Vista 5 SQ	Negative	60
Zimmerman et al., 2013	USA	Beef	Challenge Study	MLV Bacteroid/Toxin	Express FP5-VL5	Negative	85
Moriel et al., 2016	USA	Beef	Cows	MLV Bacteroid/Toxin	Bovi-Shield Gold One Shot Bovi-Shield Gold 5 Ultrabac 7	-	30
Bingham et al., 2000	USA	Beef	Feedlot	MLV Killed	Synshield Bovi-Shield 4 + L5	Negative	254
de Souza et al., 2018	USA	Beef	Feedlot	MLV Bacteroid/Toxin	One Shot Ultra 7 Bovi-Shield Gold 5 Bovi-Shield Gold Ultrabac 8	-	105
Deters et al., 2019	USA	Beef	Feedlot	MLV Bacteroid/Toxin	Bovi-Shield Gold One Shot	-	204
Droke et al., 1988	USA	Beef	Feedlot	MLV Bacteroid/Toxin	PreCon PH	-	167
Droke et al., 1989	USA	Beef	Feedlot	Killed Bacteroid/Toxin	PreCon PH	-	429
Frank et al., 1996	USA	Beef	Feedlot	MLV Bacteroid/Toxin	Nasalgen IP Bar-Vac CSNS	Negative	104
Frank et al., 2002	USA	Beef	Feedlot	MLV Bacteroid/Toxin	Reliant IBR Leukotox Electoid 7	Positive	205
Fulton et al., 2011	USA	Beef	Feedlot	MLV Killed Bacteroid/Toxin	Triangle 9+Type II BVD Bovi-Shield 4 One Shot TSV-2 Pyramid 4 Presponse SQ CattleMaster 4 Titanium 5 Titanium 5 +PHM Bac 1 Titanium BRSV Elite 4 Triangle 4 +PHK Triangle 9 +PHK Titanium IBR Frontier F3LP Plus Presponse HM 4 Once Plus Express 5 PHM	-	291
Griffin et al., 2018	USA	Beef	Feedlot	MLV Bacteroid/Toxin	Express 5 Vision 7	Negative	80
Hollis et al.,2005	USA	Beef	Feedlot	MLV Bacteroid/Toxin	Bovi-Shield Gold 5 One Shot	-	111
Hudson et al., 2020	USA	Beef	Feedlot	MLV Killed	Pyramid 5 Triangle 5	-	48
Kaufman et al., 2017	USA	Beef	Feedlot	MLV	Express 5 Inforce 3	-	60
Lippolis et al., 2016	USA	Beef	Feedlot	MLV Killed Bacteroid/Toxin	Bovi-Shield Gold One Shot Virashield 6 + Somnus Clostrishield 7 One Shot Ultra 7 TSV-2	-	90
Lippolis et al., 2017	USA	Beef	Feedlot	MLV Bacteroid/Toxin	Ultrabac 8 Pyramid 5 Presponse	-	90
Lopez et al.,1984	USA	Beef	Feedlot	MLV Killed Bacteroid/Toxin	Nasalgen IP Siteguard M plus Pasteurella	-	128
Mueller et al., 2013	USA	Beef	Feedlot	MLV	TSV 2	Other	64
O'Connor et al., 2001	CAN	Beef	Feedlot	MLV Killed	Pneumostar Somnustar Somnustar PH Pyramid 4	Negative	852
O'Connor et al., 2001	CAN	Beef	Feedlot	Bacteroid/Toxin	Pneumostar Somnustar Somnustar PH	Negative	852
Purdy et al., 2000	USA	Beef	Feedlot	MLV Killed	Nasalgen IN Bar-Vac CSNS	Negative	101
Richeson et al., 2008	USA	Beef	Feedlot	MLV Killed	Covexin-8 Express 5	Other	528
Richeson et al., 2009	USA	Beef	Feedlot	MLV Killed	Alpha 7 Express 5	-	264
Richeson et al., 2015	USA	Beef	Feedlot	MLV Bacteroid/Toxin Killed	Bovi-Shield Gold 5 One Shot Ultra 7	-	203
Schumaher et al., 2019	USA	Beef	Feedlot	MLV Killed Bacteroid/Toxin	One Shot Ultra 7 Bovi-Shield Gold 5	Negative	159
Sharon et al., 2013	USA	Beef	Feedlot	MLV	Express 5	Negative	36
Step et al., 2008	USA	Beef	Feedlot	MLV Bacteroid/Toxin	Titanium 5 Presponse SQ	-	509
Step et al., 2009	USA	Beef	Feedlot	MLV Killed	20/20 Vision 7 with Spur Vista 5 SQ	-	612
Vandonkersgoed et al., 1993	CAN	Beef	Feedlot	MLV Bacteroid/Toxin	Bovi-Shield IBR-PI3 Somnu-Star Ph	Other	310
Bolton et al., 2007	USA	Beef	Heifers	MLV	Vista 5 SQ	-	799
Palomares et al., 2013	USA	Beef	Pregnant Heifers	MLV	Jencine 4	Negative	19
Bittar et al., 2020	USA	Beef	Preweaned Calves	MLV	Express 5	Negative	45
Erickson et al., 2021	USA	Beef	Preweaned Calves	MLV Killed	Inforce 3 Bovi-Shield Gold FP5 Triangle 5	-	75
Grooms et al., 2002	USA	Beef	Preweaned Calves	MLV Killed	Pyramid 4 Triangle 4	-	135
Moriel et al., 2016	USA	Beef	Preweaned Calves	MLV Bacteroid/Toxin	Bovi-Shield Gold 5 Bovi-Shield Gold One Shot Ultrabac 7	-	22
Carmel et al., 1992	USA	Beef	Replacement	MLV Killed Bacteroid/Toxin	CattleMaster 4 + L5 Fermicon-7/Somnugen Pneumo-Guard H	Negative	101
Artioli et al., 2015	USA	Beef	Weaned Calves	MLV Killed	Bovi-Shield Gold One Shot Ultrabac 7	-	24
Cravens et al.,1991	USA	Beef	Weaned Calves	MLV Killed	CattleMaster 4 + L5 Triangle 9	Negative	64
Downey et al., 2013	USA	Beef	Weaned Calves	MLV	Bovi-Shield Gold 5	-	1004
Downey-Slinker et al., 2016	USA	Beef	Weaned Calves	MLV Killed	Virashield 6 Arsenal 4.1 Clostri Shield 7	Negative	359
Drunen Littel-van den Hurk et al., 1997	CAN	Beef	Weaned Calves	MLV Killed	Bovi-Shield Triangle 3	Negative	40
Ellis et al., 1995	USA	Beef	Weaned Calves	MLV Killed Bacteriod/Toxoid	Cattle Master 4 Vira Shield 5 Triangle 4 Premier 4 Tandem 4	Negative	90
Fulton et al., 2000	USA	Beef	Weaned Calves	MLV	Reliant	-	120
Fulton et al., 2002	USA	Beef	Weaned Calves	MLV Killed Bacteroid/Toxin Other	Bovi-Shield 4 CattleMaster 4 Elite 4 OneShot Presponce HM Reliant 3 Triangle 4 PH/HS Triangle 9 + type II BVD Triangle 9 PHK Vira Shield 5	-	417
Kelling et al.,2005	USA	Beef	Weaned Calves	MLV	Jencine 4	Negative	10
Moriel et al., 2016	USA	Beef	Weaned Calves	MLV Killed	Bovi-Shield Gold One Shot Ultrabac 7 Bovi-Shield Gold 5	-	36
Morter et al.,1982	USA	Beef	Weaned Calves	MLV	Electroid 7 Jencine BVD Nasalgen (IBR/PI3)	-	303
Powell et al., 2012	USA	Beef	Weaned Calves	MLV Bacteroid/Toxin	Caliber 7 Pyramid 10 Presponse SQ	-	253
Royan et al., 2009	CAN	Beef	Weaned Calves	MLV Killed	Starvac 4 Plus Vira Shield 5	Other	145
Schubach et al., 2020	USA	Beef	Weaned Calves	MLV Killed	Triangle 5 Covexin 8 Titanium 5	-	80
Silva et al., 2018	USA	Beef	Weaned Calves	MLV Bacteroid/Toxin	Bovi-Shield Gold One Shot Bovi-Shield Gold 5 Ultrabac 7	-	42
Swecker et al.,1992	USA	Beef	Weaned Calves	MLV	Nasalgen IP	-	60
Tait et al., 2013	USA	Beef	Weaned Calves	MLV	Bovi-Shield Gold 5	-	1004
Weiblen et al., 1982	USA	Beef	Weaned Calves	MLV Killed	TSV2 Nasalgen IP	Negative	310
Woolums et al., 2013	USA	Beef	Weaned Calves	MLV	Onset 5 IN Once PMH SQ Vista Once SQ	Negative	184
Burdett et al., 2011	USA	Dairy	Challenge Study	MLV	Vista 5 SQ	Negative	48
Ellis et al., 2007	USA	Dairy	Challenge Study	MLV	Bovi-Shield BRSV Bovi-Shield 4 Bovi-Shield 3	Negative	39
Kolb et al., 2020	USA	Dairy	Challenge Study	MLV	Pyramid 5	Negative	45
Masic et al., 2021a	USA	Dairy	Challenge Study	MLV Bacteroid/Toxin	Bovi-Shield Gold One Shot	-	80
Masic et al., 2021b	USA	Dairy	Challenge Study	MLV Bacteroid/Toxin	Bovi-Shield Gold One Shot	Negative	32
Stevens et al., 2011	USA	Dairy	Challenge Study	MLV	Vista 5 SQ	Negative	26
West et al., 1999	CAN	Dairy	Challenge Study	MLV	Bovi-Shield 4 Pyramid 4	Negative	27
Woolums et al., 2003	USA	Dairy	Challenge Study	MLV Killed	Bovi-Shield Bovi Shield 4 Reliant Plus	Positive	48
Xue et al., 2010	USA	Dairy	Challenge Study	MLV Bacteroid/Toxin	Vista Once SQ	Negative	100
Zimmerman et al., 2009	USA	Dairy	Challenge Study	MLV	Pyramid 5	Negative	22
Bowersock et al., 2014	USA	Dairy	Challenge Study Under 1 Year	MLV Bacteroid/Toxin	Bovi-Shield Gold 5 Bovi-Shield Gold One Shot	-	74
Chengappa et al., 1989	USA	Dairy	Challenge Study Under 1 Year	Killed Bacteroid/Toxin	Somnubac Ultrabac 7	Negative	17
Ellis et al., 2001	CAN	Dairy	Challenge Study Under 1 Year	MLV	Respishield Fusion 4 and IBR 4 way plus	Negative	27
Ellis et al., 2005	CAN	Dairy	Challenge Study Under 1 Year	Killed	Triangle 4	Negative	14
Mahan et al., 2016	USA	Dairy	Challenge Study Under 1 Year	MLV	Inforce 3	Negative	120
Dubovi et al., 2000	USA	Dairy	Cows	MLV Bacteroid/Toxin	Triangle 4 Pyramid MLV4 Cattlemaster	Negative	163
Step et al., 2005	USA	Dairy	Heifers	MLV Killed Bacteroid/Toxin	TSV-2 Vision CD-T with SPUR Bovi Shield 4 + L5 Vision 7 Brucella Abortus Vaccine Strain RB-51 Live Culture Presponse HM	-	30
Aubry et al., 2001	USA	Dairy	Hutch Calves	MLV	Once PMH	Negative	358
Ellis et al., 2014	CAN	Dairy	Hutch Calves	MLV	Vista 5 SQ Vista 3 SQ	-	34
Hill et al., 2011	USA	Dairy	Hutch Calves	MLV Bacteroid/Toxin	TSV-2 Bovi-Shield 5 Vision 7 Endovac-Porci Pryamid 5	-	88
Schutz et al., 2012	USA	Dairy	Hutch Calves	MLV	Vista 5 SQ	-	33
Srinand et al., 1996	USA	Dairy	Hutch Calves	MLV Bacteroid/Toxin	One Shot Presponse Once PMH	-	20
Hollis et al., 2005	USA	Dairy	Under 1 Year; Steers and Heifers	MLV Bacteroid/Toxin	CalfGuard TSV-4 Bovi-Shield 4 Bovi-Shield Gold 5 Fortress 7 Leptoferm 5 Spirovac	-	104
Melendez et al., 2022	USA	Dairy	Under 3 Months	MLV	Bovi-Shield Gold 5	-	30
Platt et al., 2009	USA	Dairy	Under 3 Months	MLV	Express 5	Negative	36
Windeyer et al., 2014	USA	Dairy	Under 3 Months	MLV	Bovi-Shield Gold 5	Negative	94
Chengappa et al., 1988	USA	Dairy	Weaned Heifers	MLV	BoVac	Negative	22
Hurley et al., 2019	USA	Dairy	Weaned Heifers	MLV	Bovi-Shield Gold 5	Negative	24
