# Supplementary material for: A Systematic Review on the Impact of Vaccination for Respiratory Disease on Antibody Titer Responses, Health, and Performance in Beef and Dairy Cattle
Source: Vet Sci. 2024 Nov 27;11(12):599. doi: 10.3390/vetsci11120599 (PMC11680273; doi:10.3390/vetsci11120599)
Supplement: Supplementary file 1 [file vetsci-11-00599-s001.zip › Supplemental Table S2.xlsx]

## Sheet: Challenge
Table S2 Characteristics of challenge studies included in the systematic review of the impact of respiratory vaccination on antibody titers, health and performance of beef and dairy cattle.
Study, Year	Animal Type	Production Stage	Challenge Strain	Total N	Control N%	Commercial Vaccine Name
Drunen Littel-van den Hurk et al., 2001	Beef	Challenge	Cooper strain and 108 stain of BHV-1	40	0.5	BarVac 3/Somnugen
Ellis et al., 2005	Beef	Challenge	Cooper strain of BHV-1c; field isolate of BHV-1	60	0.166667	Reliant 4
Ellis et al., 2009	Beef	Challenge	BHV1 from texas steer (2004, 2003	63	0.15873	Bovi-Shield GOLD 5
Ellis et al., 2018	Beef	Challenge	BRSV, asquith strain 9	20	0.1	Bovi-Shield Gold FP/ Triangle 5
Fairbanks et al.,2004	Beef	Challenge	Cooper strain of BHV-1	43	0.232558	Express 5
Hill et al., 2019	Beef	Challenge	BHV-1 ioslate 108	90	0.5	Vista5 SQ
Hunsaker et al., 1999	Beef	Challenge	Cooper strain of BHV-1	40	0.25	Bovine Rhinotracheitis Vaccine, Sanofi Animal Health; Nasalgen IP
Purtle et al., 2016	Beef	Challenge	non-cytopathic BVDV-1b strain T1186a; non-cytopathic BVDV2 strain 1373; IBR strain Cooper	114	0.45614	Vista SQ
Talens et al., 1989	Beef	Challenge	Cooper Strain of IBRV(BHV-1)	35	0.285714	CattleMaster 4 + L5
Toaff-Rosenstein et al., 2016	Beef	Challenge	BRSV, IBR, Mycoplasma bovis, Pasteurella multocida, and Mannheimia haemolytica. Gershwin, 2015	40	0.5	Somubac; Moraxella bovis (Addision Biological Lab.); Bovi Shield Gold
Xue et al., 2011	Beef	Challenge	Field isolate of BVDV-1b, SD02 BVD09	60	0.5	Vista 5 SQ
Zimmerman et al., 2013	Beef	Challenge	BVDV1b BJ strain , BVDV2a PA131 strain	85	0.529412	Express FP5-VL5
Bowersock et al., 2014	Dairy	Challenge	logarithmic-phase broth culture of B trehalosi AHDRCC 40499	74	0.486486	Bovi-Shield Gold 5; Bovi-Shield Gold One Shot
Burdett et al., 2011	Dairy	Challenge	Cooper strain of BHV-1, Center for Veterinary Biologics, USDA,Ames, IA	48	0.5	Vista 5
Chengappa et al., 1989	Dairy	Challenge	BHV-1 from NADC	17	0.352941	Somnubac; Ultrabac 7
Ellis et al., 2001	Dairy	Challenge	BRSV in lung wash from new born calf	27	0.333333	Respishield fusion 4 and IBR 4 way plus
Ellis et al., 2005	Dairy	Challenge	BRSV in lung wash from new born calf	14	0.571429	Triangle 4
Ellis et al., 2007	Dairy	Challenge	BRSV in lung wash from new born calf	39	0.615385	Bovi-Shield BRSV; Bovi-Shield 4; Bovi-Shield 3
Kolb et al., 2020	Dairy	Challenge	BRSV CA-1 strain	45	0.5	Pyramid 5
Mahan et al., 2016	Dairy	Challenge	Cooper strain of BHV-1	120	0.5	Inforce 3
Masic et al., 2021a	Dairy	Challenge	BVDV-1, Strain NY-1b; BVDV-2, Strain #24515	80	0.5	Bovi-Shield Gold One Shot
Masic et al., 2021b	Dairy	Challenge	virulent BRSV, Asquith strain	32	0.5	Bovi-Shield Gold One Shot
Stevens et al., 2011	Dairy	Challenge	BVDV2a, strain 1373	26	0.423077	Vista 5 SQ
West et al., 1999	Dairy	Challenge	BRSV in lung wash from new born calf	27	0.333333	Bovi-Shield 4; Pyramid 4
Woolums et al., 2003	Dairy	Challenge	Cooper Strain of BHV-1 (Cooper Lot 97-11)	48	0.208333	Bovi-Shield; Bovi-Shield 4; Reliant Plus
Xue et al., 2010	Dairy	Challenge	BVDV NY-1,BVDV 1373, an ncp type 2 strain,Cooper strain of IBR, PI-3; Reisinger SF-4,	100	0.68	Vista Once SQ
Zimmerman et al., 2009	Dairy	Challenge	BVDV2 , strain 1373	22	0.272727	Pyramid 5
