# Supplementary material for: A Systematic Review on the Impact of Vaccination for Respiratory Disease on Antibody Titer Responses, Health, and Performance in Beef and Dairy Cattle
Source: Vet Sci. 2024 Nov 27;11(12):599. doi: 10.3390/vetsci11120599 (PMC11680273; doi:10.3390/vetsci11120599)
Supplement: Supplementary file 1 [file vetsci-11-00599-s001.zip › Supplemental Table S3.xlsx]

## Sheet: Titers 
Table S3 Reported titer outcomes of studies included in the systematic review of the impact of respiratory vaccination on antibody titers, health and performance of beef and dairy cattle.
Study, Year	Animal Type	Production Stage	Titers Evaluated	Exposures/Interventions	Control Group	Timepoints recorded	Reported Titer Value
Artioli et al., 2015	Beef	Weaned Calves	BVDV	Nutrition	-	d21, d42	% seroconversion, Mean Titers Log2
Bingham et al., 2000	Beef	Feedlot	BRSV	Vaccine evaluation	Yes	d0, d28	Mean Serum BRSV +/- SEM
Bittar et al., 2020	Beef	Preweaned Calves	BVDV	Vaccine evaluation	Yes	d-14, d-5, d0, d14, d28	Least Square Mean and STD Error
Bolton et al., 2007	Beef	Heifers	BVDV, BHV1, other	Vaccine evaluation	-	d-90, d-40+/- d5	Average Serum Nuetralization Titer
Caldwell et al., 2011	Beef	Background/Feeder	BVDV, BHV1, BRSV	Vaccine evaluation	Yes	d0	Least Square Mean and STD Error
Carmel et al., 1992	Beef	Replacement	BRSV	Vaccine evaluation	Yes	d0, d7, d14, d28, d35, d42, d56, d84, d112, d140	Mean Serum Nuetralization Titer
Cortese et al., 2020	Beef	Background/Feeder	BVDV, BHV1, BRSV	BRD risk evaluation	Yes	d-2, d7, d14, d21	Least Square Mean of log2 Titers
Cravens et al.,1991	Beef	Weaned Calves	BVDV, BHV1, PI3, BRSV	Vaccine evaluation	Yes	d20, d50, d70	Geometric Mean Titers
de Souza et al., 2018	Beef	Feedlot	BVDV, Mh, BHV1, PI3, BRSV	Nutrition	-	d0, d5, d11, d22, d33, d43, d60	Serum Antibody Titer Log 2
Deters et al., 2019	Beef	Feedlot	BVDV	Nutrition	Yes	d6, d14, d26	Natural Log Transformed Titers
Downey et al., 2013	Beef	Weaned Calves	BVDV	Vaccine evaluation	Yes	d-21, d0, d21, d42	Antibody Level Log 2
Downey-Slinker et al., 2016	Beef	Weaned Calves	BVDV	Vaccine evaluation	-	d0, d14, d28, d42	Mean Antibody Titer Log 2
Droke et al., 1988	Beef	Feedlot	Mh	Nutrition	Yes	d0, d7, d14, d21, d28	Geometric Mean Titers
Droke et al., 1989	Beef	Feedlot	Mh	Nutrition	Yes	d-14, d-7, d0, d6, d7, d13, d14, d20, d21, d22, d27, d28	Serum Antibody Titer Log 2
Drunen Littel-van den Hurk et al., 1997	Beef	Weaned Calves	BHV1	Vaccine evaluation	Yes	d-2, d4	Log 2 Reciporcal Neutralizaition Titers
Drunen Littel-van den Hurk et al., 2001	Beef	Challenge	BHV1	Vaccine evaluation	-	d0, d30, d60, d90, d120, d150	Geometric Mean Virus Neutralizing Titers
Ellis et al., 1995	Beef	Weaned Calves	BRSV	Vaccine evaluation	Yes	d0, d24	Dilution Virus Nuetralization
Ellis et al., 2005	Beef	Challenge study	BHV1	Vaccine evaluation	-	d0, d7, d14	Corrected Optical Denisty
Ellis et al., 2009	Beef	Challenge study	BHV1	Vaccine evaluation	Yes	d0, d97, d107	Corrected Optical Denisty
Ellis et al., 2018	Beef	Challenge Study	BRSV	Vaccine evaluation	Yes	d0, d7	Geometric Mean Serum Neutralizing Titers
Erickson et al., 2021	Beef	Preweaned Calves	BHV1	Vaccine evaluation	-	d-48, d14, ~d180, d194	Mean Difference Antibody Concentration
Fairbanks et al.,2004	Beef	Challenge Study	BHV1	Vaccine evaluation	-	d0, d14	Mean Log2 Titers
Frank et al., 1996	Beef	Feedlot	Mh	Vaccine evaluation	Yes	d0, d8, d14, d22, d35	Mean Log2 Titers
Frank et al., 2002	Beef	Feedlot	Mh	Vaccine evaluation	Yes	d-4/d-3, d1, d8, d15, d22, d29	Geometric Mean Titer Log 2
Fulton et al., 2000	Beef	Weaned Calves	BVDV, PI3, BRSV	Vaccine evaluation	-	d0, d6, d13, d20, d27, d33	% Seroconversion By Dilution
Fulton et al., 2002	Beef	Weaned Calves	BVDV, Mh, BHV1, PI3, BRSV	Vaccine evaluation	Yes	d0	Mean Titer (Geometic-Viral, Arithemtic- Bacterial)
Fulton et al., 2011	Beef	Feedlot	BVDV, Mh, Pm, BHV1, PI3, BRSV, other	Vaccine evaluation	Yes	d0	Mean Titer (Geometic-Viral, Arithemtic- Bacterial)
Griffin et al., 2018	Beef	Feedlot	BVDV, BHV1	BRD risk evaluation	Yes	d0 ,d14,d28,d56,d70, d85	Log 2 Antibody Titers
Grooms et al., 2002	Beef	Preweaned Calves	BVDV, BHV1, PI3, BRSV	Vaccine evaluation	-	d0, d21, d42, d63	Geometric Mean Nuetralizing Titers
Hill et al., 2019	Beef	Challenge Study	BVDV, BHV1, PI3, BRSV	Vaccine evaluation	-	d-4, d0, d2, d5	IgA Antibody Titer
Hollis et al.,2005	Beef	Feedlot	Mh	Vaccine evaluation	-	d0,d21	Least Squares Mean Titer
Hudson et al., 2020	Beef	Feedlot	BVDV, BHV1, PI3, BRSV	BRD risk evaluation	Yes	d0, d7, d14, d21, d28, d35, d42, d49, d56	Log 2 Antibody Titers
Hunsaker et al., 1999	Beef	Challenge Study	BHV1	BRD risk evaluation	Yes	d-24, d-3, d0, d2, d4, d7	Geometric Mean Virus Isolation Titer
Kaufman et al., 2017	Beef	Feedlot	BVDV, BHV1, PI3, BRSV	Nutrition	Yes	d0, d7, d14, d21, d28, d35, d42, d49, d56	BRSV-Specific slgA Percent Positivity Index
Kegley et al., 2012	Beef	Background/Feeder	BVDV, BHV1, PI3, BRSV	Nutrition	Yes	d0, d14, d41	Log 2 Antibody Titer
Kelling et al.,2005	Beef	Weaned Calves	BVDV	Vaccine evaluation	-	d-2,d-1, d0, d1, d2, d3, d4, d5, d6, d7, d8, d9, d10, d11, d19, d30	Least Squares Mean Titer
Lippolis et al., 2016	Beef	Feedlot	BVDV, Mh	Vaccine evaluation	Yes	d−15, d0, d15, d30, d45, d60, d75	Plasma Antibody Concentration
Lippolis et al., 2017	Beef	Feedlot	BVDV, Mh	Nutrition	-	d15, d29, d45, d47, d49, d53, d60	Plasma Antibody Concentration
Lopez et al.,1984	Beef	Feedlot	BVDV, BHV1, PI3	BRD risk evaluation	-	Precon: d0, d39;d0, d46; d0, d39;Nonprecon: d0, d55; d0, d27; d0, d40	Geometric Mean Serum Titers
Moriel et al., 2015	Beef	Background/Feeder	BVDV, BHV1	Nutrition	Yes	d0, d14, d15, d17, d21, d28, d29, d30, d35, d42	Serum Antibody Titer Log 2
Moriel et al., 2016	Beef	Cows	BVDV, BHV1, PI3	Nutrition	-	d226, d306	Serum Antibody Titer Log 2
Moriel et al., 2016	Beef	Preweaning	BVDV, BHV1	Nutrition	-	d226, d266	Serum Antibody Titer Log 2
Moriel et al., 2016	Beef	Weaned Calves	BVDV, BHV1	Nutrition	-	d0, d42	Serum Antibody Titer Log 2
Morter et al.,1982	Beef	Weaned Calves	BVDV, BHV1	Vaccine evaluation	Yes	d0, d42	Geometric Mean Serum Titers
Mueller et al., 2013	Beef	Feedlot	BHV1, PI3	Nutrition	-	d36, d37, d44, d64, d70	Antibody Titer Concentration
O'Connor et al., 2001	Beef	Feedlot	BVDV, Hs, BoCoV, other	Vaccine evaluation	Yes	d0, d28	ELISA Titer
O'Connor et al., 2001	Beef	Feedlot	Mh, Hs, other	Vaccine evaluation	Yes	d0	Frequency Distrubition of Transfromed Titers
Palomares et al., 2013	Beef	Pregnant Heifers	BVDV	Vaccine evaluation	-	d0, d45	Virus Nuetralizing Antibody Titers
Powell et al., 2012	Beef	Weaned Calves	BVDV	Vaccine evaluation	Yes	d0, d21, d126, d147, d175, d231	Antibody Titer Concentration log 2
Purdy et al., 2000	Beef	Feedlot	Mh	Vaccine evaluation	-	Farm, OBB, d1 , d8, d15, d28	Geometric Mean Titer Log 2
Purtle et al., 2016	Beef	Challenge Study	BVDV, BHV1	Vaccine evaluation	Yes	Vac, 1 mo., 2 mo., 4 mo., 6 mo., 8 mo, 10 mo, chall., 7 d post-chall., 14 d post-chall.	Geometric Mean Titer
Richeson et al., 2008	Beef	Feedlot	BHV1	Vaccine evaluation	-	d0, d14, d28, d42	% Seroconversion
Richeson et al., 2009	Beef	Feedlot	BVDV	Vaccine evaluation	Yes	d0, d14, d28, d42, d56	Serum Antibody Titer Log 2
Richeson et al., 2015	Beef	Feedlot	BVDV	BRD risk evaluation	Yes	d0, d14, d28, d42	Serum Antibody Titer Log 2
Royan et al., 2009	Beef	Weaned Calves	BVDV, BHV1, BRSV	Vaccine evaluation	Yes	d0, d21	Geometric Mean Antibody Titers
Schubach et al., 2020	Beef	Weaned Calves	BVDV, BHV1, PI3, BRSV	BRD risk evaluation	Yes	d-21, d0, d14, d28, d42	Serum Antibody Titer
Schumaher et al., 2019	Beef	Feedlot	BVDV, BHV1, PI3, BRSV	Vaccine evaluation	Yes	d−15, d0, d15, d30, d45, d60, d75	Serum Nuetralizing Titer
Sharon et al., 2013	Beef	Feedlot	BVDV, BHV1, PI3, BRSV	Vaccine evaluation	Yes	d0, d14, d28	Serum Antibody Titer log 10
Silva et al., 2018	Beef	Weaned Calves	BVDV, BHV1, PI3	Nutrition	Yes	d0, d1, d2, d3, d7, d15,d16, d17, d18, d22, d42	Serum Titer Log 2 and Seroconverison
Step et al., 2008	Beef	Feedlot	Mh, Pm, other	BRD risk evaluation	Yes	Arrival, 1st trt, 2nd trt, 3rd trt	Least Square Means
Step et al., 2009	Beef	Feedlot	BVDV, BHV1, BRSV	Vaccine evaluation	-	d0, d60	Mean Serum Antibody Titers
Swecker et al.,1992	Beef	Weaned Calves	IBR(IgA in tears)	Nutrition	-	d21, d28, d35, d42, d49	Least Square Mean Titers						348 +/-51, 228 +/-52, 292 +/-52		791 +/- 95, 681 +/- 97, 838 +/- 97	662+/- 98, 747 +/- 100, 808 +/- 100
Tait et al., 2013	Beef	Weaned Calves	BVDV	Vaccine evaluation	Yes	wk 0, wk 3, wk 6	Overall Antibody Response
Talens et al., 1989	Beef	Challenge Study	BHV1, PI3, BRSV	Vaccine evaluation	Yes	d0, d8, d14, d21, d28, d35, d42, d49	Geometric Mean Titers
Toaff-Rosenstein et al., 2016	Beef	Challenge Study	Mh, Pm	Vaccine evaluation	Yes	Intial	Serum Titer
Vandonkersgoed et al., 1990	Beef	Bulls, Weaned Calves, Yearling Cattle	BRSV	Vaccine evaluation	Yes	d0, d14, d21, d30, d40, d70, d82	Average Serological Titer
Vandonkersgoed et al., 1993	Beef	Feedlot	Mh, Hs	Vaccine evaluation	Yes	d0, d14, d28, d77	Geometric Mean Titer
Vandonkersgoed et al., 1994	Beef	Background/Feeder	Mh, Hs, BRSV	Vaccine evaluation	-	3 wk, 5 wk, 3 mo, 7 mo	Median ELISA Titer
Walz et al., 2017	Beef	Background/Feeder	BVDV, BHV1, PI3, BRSV	Vaccine evaluation	-	d0, d28	Geometric Mean Titers
Weiblen et al., 1982	Beef	Weaned Calves	BVDV, BHV1, PI3	Vaccine evaluation	Yes	d0, d30, d105	Geometric Mean Nuetralizing Titers
Woolums et al., 2013	Beef	Weaned Calves	BVDV, BHV1, BRSV	Vaccine evaluation	-	d2, d36, d70, d140, d217, d262	Geometric Mean SNA Titer
Xue et al., 2011	Beef	Challenge Study	BRSV	Vaccine evaluation	Yes	d0, d31, d121, d135	Virus Nuetralizing Antibody Titers
Zimmerman et al., 2013	Beef	Challenge Study	BVDV	Vaccine evaluation	Yes	0 dpv, 153 dpv, 273 dpv, 0 dpc, 14 dpc, 71 dpc	Mean Titer Log 2
Aubry et al., 2001	Dairy	Hutch Calves	Mh	Vaccine evaluation	Yes	d0, prior to vac., d28	Log 2 Transformed Titer
Bowersock et al., 2014	Dairy	Challenge Study Under 1 Year	Mh	Vaccine evaluation	-	d0, d20, d22-d27	Least Square Mean Titers
Burdett et al., 2011	Dairy	Challenge Study	BVDV, BHV1, BRSV	Vaccine evaluation	Yes	d0, d5-d7, d10, d14	Mean Antibody Titer
Chengappa et al., 1988	Dairy	Weaned Heifers	other	Vaccine evaluation	Yes	d0, d14, d21	Arithemtic Mean Titer
Chengappa et al., 1989	Dairy	Challenge Study Under 1 Year	Pm	Vaccine evaluation	-	d0, d15, d22	Arithemtic Mean Titer
Dubovi et al., 2000	Dairy	Cows	BVDV, BHV1, BRSV	Vaccine evaluation	Yes	d35, d49, d70	Serum Nuetralizing Titer
Ellis et al., 2001	Dairy	Challenge Study Under 1 Year	BRSV	Vaccine evaluation	Yes	d0, d21, d42, d46, d48, d50	Serum Nuetralizing Titer
Ellis et al., 2005	Dairy	Challenge Study Under 1 Year	BRSV	Vaccine evaluation	-	d0, d7, d13, d19, d26, d33, d46, d52, d54	Reciprocal of VN Titer Log Base 3
Ellis et al., 2007	Dairy	Challenge Study	BRSV	Vaccine evaluation	-	d0, d8	ELISA OD Units
Ellis et al., 2014	Dairy	Hutch Calves	BRSV	Vaccine evaluation	Yes	At vac., At chall., At term.	Geometric Mean Titer Log 2
Hill et al., 2011	Dairy	Hutch Calves	BVDV, PI3	Nutrition	-	d0	Serum Titers log 2
Hollis et al., 2005	Dairy	Under 1 Year; Steers and Heifers	Mh, BHV1, other	Vaccine evaluation	-	d0, d21	Least Square Mean of Serum Titer
Hurley et al., 2019	Dairy	Weaned Dairy Heifers	BVDV, BHV1	Nutrition	Yes	d-110, d0, d21, d42, d60	Serum Nuetralizing Titer
Kolb et al., 2020	Dairy	Challenge Study	BRSV	Vaccine evaluation	Yes	d-1, d8	Serum Nuetralizing Titer Log 2
Mahan et al., 2016	Dairy	Challenge Study Under 1 Year	BHV1	Vaccine evaluation	Yes	Prior to vac., Prior to chall., End of study	Least Square Mean Titers
Masic et al., 2021	Dairy	Challenge Study	BVDV	Vaccine evaluation	Yes	d-1, d21, d27, Prior to chall., End of study	Least Square Mean VN Titers
Masic et al., 2021	Dairy	Challenge Study	BRSV	Vaccine evaluation	Yes	d-5, d20, d29	Least Square Mean VN Titers
Melendez et al., 2022	Dairy	Under 3 Months	BVDV, BHV1, PI3, BRSV	Nutrition	Yes	d7, d14, d21, d28, d35, d42, d49, d56	Serum Nuetralization Titers
Platt et al., 2009	Dairy	Under 3 Months	BVDV, BHV1, BRSV	Vaccine evaluation	Yes	wk 0, wk 3, wk 6, wk 9, wk 12	Mean Log2 Serum Nuetralizing Titer
Schutz et al., 2012	Dairy	Hutch Calves	BVDV, BHV1, PI3	BRD risk evaluation	Yes	Parasite inoculation, Postdeworming ,Prior to vac, 2 wk postslaughter	Mean Log2 Serum Nuetralizing Titer
Srinand et al., 1996	Dairy	Hutch Calves	Mh, other	Vaccine evaluation	Yes	d0, d14	Serum Antibody Titers
Step et al., 2005	Dairy	Heifers	BVDV, Pm, BHV1, PI3, BRSV, other	Other	Yes	d0, d7, d14	Virus Nuetralizing Antibody Titers
Stevens et al., 2011	Dairy	Challenge Study	BVDV	Vaccine evaluation	-	d0, d14, d28, d56	Virus Nuetralizing Antibody Titers
West et al., 1999	Dairy	Challenge Study	BRSV	Vaccine evaluation	-	d0, d4, d5, d6, d7, d8	Virus Nuetralizing Antibody Titers
Windeyer et al., 2014	Dairy	Under 3 Months	BVDV, Mh, BHV1, PI3, BRSV, BoCoV	BRD risk evaluation	-	d1-d7, 2 wks, 5 wks, 12 wks	log2 Reciprocal Antibody Titer
Woolums et al., 2003	Dairy	Challenge Study	BHV1	Vaccine evaluation	Yes	d-5, d-4, d-3, d-2, d-1, d0, d14	log2 Serum Nuetralizing Titer
Xue et al., 2010	Dairy	Challenge Study	BVDV, BHV1, PI3	Vaccine evaluation	Yes	Vac., Chall., Term.	Virus Nuetralizing Antibody Titers
Zimmerman et al., 2009	Dairy	Challenge Study	BVDV	Vaccine evaluation	Yes	Monthly post Vac.	Serum Nuetralizing Antibody Titer
* BVDV- Bovine Viral Diarrhea virus, BHV1- Bovine Herpes virus type 1, BRSV- Bovine Respiratory Syncytial virus, PI3- Parainfluenza type 3, Mh- Mannheimia haemolytica, Pm-Pasteurella multocida, BoCoV- Bovine Corona virus, Hs- Histophilus somni, d- day, mo- month, wk- week, trt- treatment, dpv- days post vaccination, dpc- days post challenge, SEM- standard error of the mean, OBB- order buyer barn.
