# Supplementary material for: A Systematic Review on the Impact of Vaccination for Respiratory Disease on Antibody Titer Responses, Health, and Performance in Beef and Dairy Cattle
Source: Vet Sci. 2024 Nov 27;11(12):599. doi: 10.3390/vetsci11120599 (PMC11680273; doi:10.3390/vetsci11120599)
Supplement: Supplementary file 1 [file vetsci-11-00599-s001.zip › Supplemental Table S4.xlsx]

## Sheet: Perf
Table S4 Reported performance outcomes of studies included in the systematic review of the impact of respiratory vaccination on antibody titers, health and performance of beef and dairy cattle.
Study, Year	Animal Type	Production Stage	Exposures/Interventions	Performance Reported	Performance Timepoints Recorded
Artioli et al., 2015	Beef	Weaned Calves	Nutrition	Weight gain over 42-day period; daily hay and nutrient DMI	d0, d42
Bingham et al., 2000	Beef	Feedlot	Vaccine evaluation	ADG	d0
Bolton et al., 2007	Beef	Heifers	Vaccine evaluation	Conception rates; days to conception	Conception rate at 1st and 2nd service
Caldwell et al., 2010	Beef	Background/Feeder	Vaccine evaluation	Weight gain; carcass characteristics	d0, feedlot ADG, Carcass quality
Carmel et al., 1992	Beef	Replacement	Vaccine evaluation	Trial ending weight; ADG	d0, d140,
Cortese et al., 2020	Beef	Background/Feeder	BRD risk evaluation	ADG; daily weights	d-2, d0, d21
de Souza et al., 2018	Beef	Feedlot	Nutrition	BW; ADG; DMI	d0, d5, d11, d22, d33, d43, d60, d61
Deters et al., 2019	Beef	Feedlot	Nutrition	BW; ADG; G:F; DMI	d0, d14, d27
Downey et al., 2013	Beef	Weaned Calves	Vaccine evaluation	BW	d-21, d0, d21, d42
Droke et al., 1988	Beef	Feedlot	Nutrition	ADG; Feed intake	d0
Droke et al., 1989	Beef	Feedlot	Nutrition	BW, ADG, feed intake, G:F	d-14, d-7, d0, d6, d7, d13, d14, d20, d21, d22, d27, d28
Drunen Littel-van den Hurk et al., 2001	Beef	Challenge	Vaccine evaluation	Avg weight change	d0, d2, d4, d6, d8, d10, d12, d14
Ellis et al., 2005	Beef	Challenge study	Vaccine evaluation	BW change	d0, d14
Erickson et al., 2021	Beef	Preweaned Calves	Vaccine evaluation	ADG	Birth, Turnout, Weaning, and Final Trial day
Fairbanks et al.,2004	Beef	Challenge Study	Vaccine evaluation	ADG	d-1, d14, d29
Fulton et al., 2002	Beef	Weaned Calves	Vaccine evaluation	Net value to owner per animal; total treatment costs per animal	d0
Fulton et al., 2011	Beef	Feedlot	Vaccine evaluation	Shipping BW; ADG; cost of gain	Avg over course of study
Griffin et al., 2018	Beef	Feedlot	BRD risk evaluation	BW; ADG; G:F; d0 rectal temperature	d0 , d14, d28, d56, d70, d85
Grooms et al., 2002	Beef	Preweaned Calves	Vaccine evaluation	ADG	d0, d63
Hill et al., 2019	Beef	Challenge Study	Vaccine evaluation	Change in BW post-infection	d1, d2, d3, d4, d5, d6, d7
Hudson et al., 2020	Beef	Feedlot	BRD risk evaluation	ADG; DMI, BW	d0, d7, d14, d21, d28, d35, d42, d49, d56
Hunsaker et al., 1999	Beef	Challenge Study	BRD risk evaluation	BW; mean weight change	d-24, d-22, d-20, d-14, d0, d11
Kaufman et al., 2017	Beef	Feedlot	Nutrition	BW; ADG, carcass qualities	-7, -5, -3, -1, 0, 1, 3, 5, 7, 14, 21, 28, 35, 42, 49, 56
Kegley et al., 2012	Beef	Background/Feeder	Nutrition	ADG	d0, d7, d14, d28, d41, d42
Lippolis et al., 2016	Beef	Feedlot	Vaccine evaluation	BW; ADG; hay DMI; concentrate DMI	d−15, d−14, d0, d1, d28, d29, d75, d76
Lippolis et al., 2017	Beef	Feedlot	Nutrition	BW; ADG; F:G	d-1, d0, d45, d46, d102, d103
Lopez et al.,1984	Beef	Feedlot	BRD risk evaluation	ADG; % shrink; days in feedlot	d0, end of feeding
Moriel et al., 2015	Beef	Background/Feeder	Nutrition	BW; ADG; DMI; G:F	d0, d14, d28, d42
Moriel et al., 2016	Beef	Preweaning	Nutrition	BW; ADG; DMI	d0, d226, d266
Moriel et al., 2016	Beef	Cows	Nutrition	BW; ADG; DMI; G:F	d0, d266, d306
Moriel et al., 2016	Beef	Weaned Calves	Nutrition	BW; ADG; total DMI; G:F; liver trace mineral concentrations; plasma cortisol concentrations	d0, d42
Morter et al.,1982	Beef	Weaned Calves	Vaccine evaluation	ADG	d34, d72, d106
Mueller et al., 2013	Beef	Feedlot	Nutrition	BW; ADG; carcass traits	d1, d36, d37
Powell et al., 2012	Beef	Weaned Calves	Vaccine evaluation	BW; ADG	d0, d21, d126
Richeson et al., 2008	Beef	Feedlot	Vaccine evaluation	ADG; cost of treatment	d14, d28, d42
Richeson et al., 2009	Beef	Feedlot	Vaccine evaluation	BW; ADG	d0, d14, d28, d42, d56
Richeson et al., 2015	Beef	Feedlot	BRD risk evaluation	BW; ADG	d0, d14, d28, d42, d63, d91, d120
Royan et al., 2009	Beef	Weaned Calves	Vaccine evaluation	ADG	Intial wt, Feedlot entry wt
Schubach et al., 2020	Beef	Weaned Calves	BRD risk evaluation	ADG; final BW; growth rate; TMR DMI; G:F	d0, d42
Schumager et al., 2019	Beef	Feedlot	Vaccine evaluation	BW; ADG; carcass characteristics	d−15,d−14, d0, d1, d29, d30, d75, d76, d179, d180
Sharon et al., 2013	Beef	Feedlot	Vaccine evaluation	DMI; BW; ADG; F:G;# of trips to feedbunk	d-1, d0, d14, d27, d28
Silva et al., 2018	Beef	Weaned Calves	Nutrition	BW; ADG; DMI; CP	d0, d15, d30, d42
Step et al., 2008	Beef	Feedlot	BRD risk evaluation	Cost of BW gain; carcass traits, BW, ADG, DMI, G:F	d-1, d0, d14, d28, d42
Step et al., 2009	Beef	Feedlot	Vaccine evaluation	BW; ADG; DMI; F:G; carcass characteristics; YG; liver abscesses presence	d0, d60, Finish
Swecker et al.,1992	Beef	Weaned Calves	Nutrition	BW	d0, d28, d56				319+/- 9.2, 312 +/- 9.4, 328 +/- 9.5
Tait et al., 2013	Beef	Weaned Calves	Vaccine evaluation	Antemortem muscle ultrasonography; LM steak shear force; ADG; carcass traits, BW	wk 0, wk 3, wk 6
Toaff-Rosenstein et al., 2016	Beef	Challenge Study	Vaccine evaluation	Behavior (grooming; feeding time)	Days to peak clinical disease
Vandonkersgoed et al., 1993	Beef	Feedlot	Vaccine evaluation	ADG	d0, d28
Vandonkersgoed et al., 1994	Beef	Background/Feeder	Vaccine evaluation	ADG	3 wk, 5 wk, 3 mo, 7 mo
Walz et al., 2017	Beef	Background/Feeder	Vaccine evaluation	BW	d0, d3, d7, d14
Woolums et al., 2013	Beef	Weaned Calves	Vaccine evaluation	BW; age ; feedlot ADG; carcass yield grade; carcass quality grade	-
Aubry et al., 2001	Dairy	Hutch Calves	Vaccine evaluation	ADG	d0, d28, d56, d84
Dubovi et al., 2000	Dairy	Cows	Vaccine evaluation	Milk production and yield; reproductive performance	d-1, d0, d1 , d2, d3, d4, d5, d6, d7, d8, d9, d10
Hill et al., 2011	Dairy	Hutch Calves	Nutrition	ADG; DMI; fatty acid intake; F:G	d0, d56
Hurley et al., 2019	Dairy	Weaned Dairy Heifers	Nutrition	WG by weigh tape	d0, 1mo, 2mo, 3mo, 4mo, 5mo, 6 mo
Melendez et al., 2022	Dairy	Under 3 Months	Nutrition	Weight gain; DMI	Birth, d7, d14, d21, d28, d35, d42, d49, d56
Platt et al., 2009	Dairy	Under 3 Months	Vaccine evaluation	BW; ADG; DMI	-
Schutz et al., 2012	Dairy	Hutch Calves	BRD risk evaluation	BW; ADG; DMI	-
Stevens et al., 2011	Dairy	Challenge Study	Vaccine evaluation	BW	d-1, d14, d21
Zimmerman et al., 2009	Dairy	Challenge Study	Vaccine evaluation	BW	d1, d21
*BW- Body weight, ADG- Average daily gain, DMI- Dry matter intake, F:G- Feed to gain ratio, d- day, CP- crude protein, G:F- gain to feed ratio, wk- week
