# Supplementary material for: A Systematic Review on the Impact of Vaccination for Respiratory Disease on Antibody Titer Responses, Health, and Performance in Beef and Dairy Cattle
Source: Vet Sci. 2024 Nov 27;11(12):599. doi: 10.3390/vetsci11120599 (PMC11680273; doi:10.3390/vetsci11120599)
Supplement: Supplementary file 1 [file vetsci-11-00599-s001.zip › Supplemental Table S5.xlsx]

## Sheet: Disease
Table S5 Reported health outcomes of studies included in the systematic review of the impact of respiratory vaccination on antibody titers, health and performance of beef and dairy cattle.
Study, Year	Animal Type	Production Stage	Exposures/Interventions	Disease Reported	Morbidity	Mortality
Cortese et al., 2020	Beef	Background/Feeder	BRD risk evaluation	Visual assessment	8% (6/75 treated for BRD)	none from BRD
Kegley et al., 2012	Beef	Background/Feeder	Nutrition	Clinical scoring system	0.63	0
Vandonkersgoed et al., 1994	Beef	Background/Feeder	Vaccine evaluation	Clinical observation; clinical treatment	-	-
Vandonkersgoed et al., 1990	Beef	Bulls, Weaned Calves, Yearling Cattle	Vaccine evaluation	Treatment rate; visual clinical evaluation	Between 0.8% and 42 % for all trials	-
Drunen Littel-van den Hurk et al., 2001	Beef	Challenge study	Vaccine evaluation	Clinical scoring system	-	-
Ellis et al., 2005	Beef	Challenge study	Vaccine evaluation	Visual assessment; serial rectal temperature	Group 1: 50% Group 2: 11% Group 3: 50% Group 4: 44% Group 5:10% Group 6: 33%	0% post challenge
Ellis et al., 2009	Beef	Challenge study	Vaccine evaluation	CIS system; rectal temperature post-vaccination	Control: 100% Treatment: 100%	Control: 5%
Ellis et al., 2018	Beef	Challenge Study	Vaccine evaluation	Clinical visual assessment; arterial oxygen	0.9	0.1
Fairbanks et al.,2004	Beef	Challenge Study	Vaccine evaluation	Visual assessment; daily rectal temperature	Control: 90% VAC96: 54% VAC72:45% VAC48:81%	-
Hill et al., 2019	Beef	Challenge Study	Vaccine evaluation	Clinical visual assessment; rectal temperature	-	-
Hunsaker et al., 1999	Beef	Challenge Study	BRD risk evaluation	Clinical scoring system; ocular discharge; nasal discharge; cough character; respiratory character	-	-
Purtle et al., 2016	Beef	Challenge Study	Vaccine evaluation	Daily clinical assessment	BVDV-1: VAC: <5%, CON: 50% BVDV-2: VAC: 10% CON: 100% BHV-1: VAC: 5% , CON 90%	BVDV-2: CON: 90%
Talens et al., 1989	Beef	Challenge Study	Vaccine evaluation	Clinical scoring system	0	0
Toaff-Rosenstein et al., 2016	Beef	Challenge Study	Vaccine evaluation	Clinical scoring system	-	-
Xue et al., 2011	Beef	Challenge Study	Vaccine evaluation	Visual assessment	Vac: 8.6% Con: 100%	-
Zimmerman et al., 2013	Beef	Challenge Study	Vaccine evaluation	Daily clinical assessment	0	0
Bingham et al., 2000	Beef	Feedlot	Vaccine evaluation	Visual assessment and rectal temperature >40C; postmortem assessments	40% all trt groups	2.4% all trt groups
de Souza et al., 2018	Beef	Feedlot	Nutrition	Clinical scoring system	Con: 25.7% PC: 28.6% EF: 22.9%	0
Deters et al., 2019	Beef	Feedlot	Nutrition	Clinical observation; rectal temperature	CON: 4.3% LOW: 9.4% MED: 6.7% HIGH: 6.7%	-
Droke et al., 1988	Beef	Feedlot	Nutrition	Visual assessment	CON: 15% IM: 38%	-
Droke et al., 1989	Beef	Feedlot	Nutrition	Sick days
Frank et al., 1996	Beef	Feedlot	Vaccine evaluation	Visual assessment; rectal temperature >40C	Total: 72% VAC: 80% Control: 64%	<1%
Frank et al., 2002	Beef	Feedlot	Vaccine evaluation	Visual assessment; number of treatments; timing to first treatment	TNVAC: 64% NMVAC: 51%	TNVAC: 2%
Fulton et al., 2011	Beef	Feedlot	Vaccine evaluation	BRD treatment; BRD treatment frequency; total treatment cost	0.433	0.031
Griffin et al., 2018	Beef	Feedlot	BRD risk evaluation	Clinical scoring system; treatment frequency	0.4625	0.16
Hudson et al., 2020	Beef	Feedlot	BRD risk evaluation	Visual assessment; rectal temperature >40C	0.02	0
Lippolis et al., 2016	Beef	Feedlot	Vaccine evaluation	Visual assessment during preconditioning; Visual assessment during feedlot receiving	Con: 34.5% Early: 27.9% Delayed: 32.3%	Con: 4.4% Early: 0% Delayed: 4.4%
Lippolis et al., 2017	Beef	Feedlot	Nutrition	Visual assessment	Con:0% INR: 3 % AAC: 0%	Con:0% INR: 3 % AAC: 0%
Lopez et al.,1984	Beef	Feedlot	BRD risk evaluation	Visual assessment	Precon: 35.9% Nonprecon: 72.2%	Precon: 0.8% Nonprecon: 0%
Mueller et al., 2013	Beef	Feedlot	Nutrition	Daily clinical observation	0.03	0
O'Connor et al., 2001	Beef	Feedlot	Vaccine evaluation	Visual assessment; timing to first treatment	7% treated more than once 13% treated once	-
O'Connor et al., 2001	Beef	Feedlot	Vaccine evaluation	Visual assessment; days to first treatment	7% treated more than once 13% treated once	-
Purdy et al., 2000	Beef	Feedlot	Vaccine evaluation	Clinical scoring system	0.72	<1%
Richeson et al., 2008	Beef	Feedlot	Vaccine evaluation	Visual assessment	AMLV: 71.5% DMLV: 63.5%	AMLV: 2.3% DMLV: 0.8%
Richeson et al., 2009	Beef	Feedlot	Vaccine evaluation	BRD visual scoring system	ACAR: 71.4% ACDR: 60.7% DCAR: 75.3% DCDR: 69.5%	ACAR: 1.4% ACDR: 1.6% DCAR: 3% DCDR: 1.5%
Richeson et al., 2015	Beef	Feedlot	BRD risk evaluation	CIS system	Con: 89.7% IMP0: 96.0% IMP14: 93.8% IMP28: 98.4%	-
Schumager et al., 2019	Beef	Feedlot	Vaccine evaluation	Visual assessment	Con: 32.1% EARLY: 16.9% DELAYED: 32.1%	0
Sharon et al., 2013	Beef	Feedlot	Vaccine evaluation	Visual assessment	0	0
Step et al., 2008	Beef	Feedlot	BRD risk evaluation	Visual assessment; treatment frequency; health costs	MARKET: 41.9% WEAN: 35.1% WEAN45: 5.9% WEANVAC45: 9.5%	MARKET: 3.1%
Step et al., 2009	Beef	Feedlot	Vaccine evaluation	Clinical scoring system	SVAC: 37% REVAC: 44.7%	0.01
Vandonkersgoed et al., 1993	Beef	Feedlot	Vaccine evaluation	Visual assessment plus rectal temperature >40C	Con: 41% TRT: 29%	Con: 1.22% TRT: 1.20%
Palomares et al., 2013	Beef	Pregnant Heifers	Vaccine evaluation	Fetal infection rate	-	-
Bittar et al., 2020	Beef	Preweaned Calves	Vaccine evaluation	Clinical scoring system	-	-
Erickson et al., 2021	Beef	Preweaned Calves	Vaccine evaluation	Daily clinical assessment; rectal temperature > 40C	-	-
Grooms et al., 2002	Beef	Preweaned Calves	Vaccine evaluation	Clinical assessment	-	-
Carmel et al., 1992	Beef	Replacement	Vaccine evaluation	Visual assessment	-	-
Cravens et al.,1991	Beef	Weaned Calves	Vaccine evaluation	Visual assessment; daily rectal temperatures	0.52	0.16
Downey-Slinker et al., 2016	Beef	Weaned Calves	Vaccine evaluation	Clinical assessment BID; blood differential counts; serial rectal temperature	-	-
Drunen Littel-van den Hurk et al., 1997	Beef	Weaned Calves	Vaccine evaluation	Clinical scoring system	-	-
Ellis et al., 1995	Beef	Weaned Calves	Vaccine evaluation	Daily visual assessment	-	-
Fulton et al., 2000	Beef	Weaned Calves	Vaccine evaluation	Visual signs	0.875	0.133
Fulton et al., 2002	Beef	Weaned Calves	Vaccine evaluation	Visual assessment; rectal temperature >40C	0.273	0.0096
Kelling et al.,2005	Beef	Weaned Calves	Vaccine evaluation	Clinical scoring system	-	-
Morter et al.,1982	Beef	Weaned Calves	Vaccine evaluation	Visual assessment; rectal temperature (>104F)	H. Somnus: 4.1% Pastuerella Sp.: 3.7% Control: 5%	H. Somnus: 2% Pastuerella Sp.: 0% Control: 2%
Powell et al., 2012	Beef	Weaned Calves	Vaccine evaluation	Clinical observation	0	0
Royan et al., 2009	Beef	Weaned Calves	Vaccine evaluation	Daily visual assessment	0	0
Weiblen et al., 1982	Beef	Weaned Calves	Vaccine evaluation	Visual assessment	1	-
Woolums et al., 2013	Beef	Weaned Calves	Vaccine evaluation	Visual assessment; number of AM treatments at feedlot	-	-
Burdett et al., 2011	Dairy	Challenge Study	Vaccine evaluation	Clinical scoring system	-	-
Ellis et al., 2007	Dairy	Challenge Study	Vaccine evaluation	Clinical observation	-	-
Kolb et al., 2020	Dairy	Challenge Study	Vaccine evaluation	Clinical scoring system	-	-
Masic et al., 2021	Dairy	Challenge Study	Vaccine evaluation	Clinical scoring system	-	-
Masic et al., 2021	Dairy	Challenge Study	Vaccine evaluation	Clinical scoring system	-	Con: 81.3% TRT: 0%
Stevens et al., 2011	Dairy	Challenge Study	Vaccine evaluation	Clinical scoring system	-	-
West et al., 1999	Dairy	Challenge Study	Vaccine evaluation	Clinical scoring system	-	-
Woolums et al., 2003	Dairy	Challenge Study	Vaccine evaluation	Visual assessment	-	-
Xue et al., 2010	Dairy	Challenge Study	Vaccine evaluation	Clinical assessment	-	-
Zimmerman et al., 2009	Dairy	Challenge Study	Vaccine evaluation	Clinical scoring system	-	Con: 80%
Bowersock et al., 2014	Dairy	Challenge Study Under 1 Year	Vaccine evaluation	Clinical scoring system	Con: 72.2% Vac: 34.2%	Con: 33.3% Vac: 13.2%
Chengappa et al., 1989	Dairy	Challenge Study Under 1 Year	Vaccine evaluation	Clinical scoring system by two evaluators	-	-
Ellis et al., 2001	Dairy	Challenge Study Under 1 Year	Vaccine evaluation	CIS scores by a veterinarian	-	Group 1: 67% Group 2: 22% Group 3: 0%
Ellis et al., 2005	Dairy	Challenge Study Under 1 Year	Vaccine evaluation	Clinical visual assessment	0.57	-
Mahan et al., 2016	Dairy	Challenge Study Under 1 Year	Vaccine evaluation	Daily clinical evaluation with rectal temperature	Con: 100% TRT: 5%	-
Step et al., 2005	Dairy	Heifers	Other	Visual assessment	-	-
Aubry et al., 2001	Dairy	Hutch Calves	Vaccine evaluation	Farmer rationale for treatment; frequency of treatment	0.27	0.036
Ellis et al., 2014	Dairy	Hutch Calves	Vaccine evaluation	Clinical scoring system	-	Con: 56% Vac: 47%
Schutz et al., 2012	Dairy	Hutch Calves	BRD risk evaluation	Visual assessment plus rectal temperature >39.7C	-	-
Srinand et al., 1996	Dairy	Hutch Calves	Vaccine evaluation	Clinical scoring system for two days prior and two days after challenge	-	-
Melendez et al., 2022	Dairy	Under 3 Months	Nutrition	Clinical observation	0	0
Platt et al., 2009	Dairy	Under 3 Months	Vaccine evaluation	Clinical scoring system; mortality; mean clinical scores	-	-
Windeyer et al., 2014	Dairy	Under 3 Months	BRD risk evaluation	Semi-objective BRD assessment	-	-
Chengappa et al., 1988	Dairy	Weaned Heifers	Vaccine evaluation	Clinical scoring system	-	-
*All morbidity and mortality values are reported as seen in the publications. All acronyms are further defined within the studies: CON: Control, TRT: treatment, VAC: vaccinated, BRD: Bovine Respiratory Disease, BVDV: Bovine Viral Diarrhea Virus, PC: supplemented with feed grade antibiotics, EG: supplemented with plant extracts, PRECON: preconditioned, NONPRECON: nonpreconditioned, AMLV: arrival m…
